# Supplementary material for: Myocardial Tissue Characterization in Patients with Hypertensive Crisis, Positive Troponin, and Unobstructed Coronary Arteries: A Cardiovascular Magnetic Resonance-Based Study
Source: Diagnostics (Basel). 2023 Sep 14;13(18):2943. doi: 10.3390/diagnostics13182943 (PMC10527803; doi:10.3390/diagnostics13182943)
Supplement: Supplementary file 1 [file diagnostics-13-02943-s001.zip]

Archive with 1 entries (1 files):
- diagnostics-2546405-supplementary.pdf
